# Supplementary material for: Deep Eutectic Solvents as Phase Change Materials in Solar Thermal Power Plants: Energy and Exergy Analyses
Source: Molecules. 2022 Feb 20;27(4):1427. doi: 10.3390/molecules27041427 (PMC8880683; doi:10.3390/molecules27041427)
Supplement: Supplementary file 1 [file molecules-27-01427-s001.zip]

Archive with 1 entries (1 files):
- molecules-1595587-supplementary.pdf
